# Supplementary material for: Light Microscopy of Medium-Density Rigid Polyurethane Foams Filled with Nanoclay
Source: Polymers (Basel). 2022 Mar 14;14(6):1154. doi: 10.3390/polym14061154 (PMC8955111; doi:10.3390/polym14061154)
Supplement: Supplementary file 1 [file polymers-14-01154-s001.zip]

Archive with 1 entries (1 files):
- polymers-1622626-supplementary.pdf
